# Supplementary material for: Efficient Removal of Fluorine from Leachate of Spent Lithium Iron Phosphate Calcine by Porous Zirconium-Based Adsorbent
Source: Materials (Basel). 2025 Dec 4;18(23):5475. doi: 10.3390/ma18235475 (PMC12692901; doi:10.3390/ma18235475)
Supplement: Supplementary file 1 [file materials-18-05475-s001.zip]

Archive with 1 entries (1 files):
- materials-3984803-supplementary.pdf
